# Supplementary material for: The Effect of Chitosan on Plant Physiology, Wound Response, and Fruit Quality of Tomato
Source: Polymers (Basel). 2022 Nov 18;14(22):5006. doi: 10.3390/polym14225006 (PMC9692869; doi:10.3390/polym14225006)
Supplement: Supplementary file 1 [file polymers-14-05006-s001.zip]

Archive with 1 entries (1 files):
- polymers-1960664-supplementary.pdf
